# Supplementary material for: Elucidating the Racemization Mechanism of Aliphatic and Aromatic Amino Acids by In Silico Tools
Source: Int J Mol Sci. 2023 Jul 25;24(15):11877. doi: 10.3390/ijms241511877 (PMC10418343; doi:10.3390/ijms241511877)
Supplement: Supplementary file 1 [file ijms-24-11877-s001.zip]

Archive with 1 entries (1 files):
- ijms-2504301-supplementary.pdf
